# Supplementary material for: Hepatocyte DAX1 Deletion Exacerbates Inflammatory Liver Injury by Inducing the Recruitment of CD4+ and CD8+ T Cells through NF-κB p65 Signaling Pathway in Mice
Source: Int J Mol Sci. 2022 Nov 13;23(22):14009. doi: 10.3390/ijms232214009 (PMC9698938; doi:10.3390/ijms232214009)
Supplement: Supplementary file 1 [file ijms-23-14009-s001.zip]

Archive with 1 entries (1 files):
- ijms-2037827-supplementary.pdf
